# Supplementary material for: Analysis of bearing mechanism of large-diameter under-reamed piles based on model tests
Source: PLoS One. 2025 Dec 31;20(12):e0338899. doi: 10.1371/journal.pone.0338899 (PMC12755750; doi:10.1371/journal.pone.0338899)
Supplement: S1 Data — (XLSX) [file pone.0338899.s001.xlsx]

## Sheet: figure5
Under-reaming angle β(°)	Final displacement	Ultimate bearing capacity displacement			Under-reaming angle β(°)	Rupture angle(°)	Failure zone（D）
0	9.622	1.65			0	28.6	1.25
5	9.131	1.552			5	31.2	1.65
10	9.151	1.613			10	33.7	2.15
15	9.235	1.719			15	36.2	2.95
20	9.603	1.911			20	38.8	4
25	10.171	2.163			25	42.2	4.6

## Sheet: figure6
Load（kN）	Displacement of pile tip(mm)	Load（kN）	Displacement of pile tip(mm)	Load（kN）	Displacement of pile tip(mm)	Load（kN）	Displacement of pile tip(mm)	Load（kN）	Displacement of pile tip(mm)	Load（kN）	Displacement of pile tip(mm)
8.12	9.622	9.865	9.131	12.582	9.151	16.046	9.235	19.233	9.603	20.802	10.171
7.031	5.138	9.038	6.261	11.002	5.645	15.025	6.211	18.021	7.32	19.036	7.294
6.012	3.956	8.049	5.221	10.062	3.622	14.036	4.735	17.053	4.879	18.066	5.172
5.009	2.736	7.084	3.224	9.056	3.068	13.022	3.257	16.057	3.995	17.008	4.481
4.012	1.65	6.02	2.312	8.081	1.987	12.03	2.731	15.029	3.428	16.032	3.845
3.077	1.456	5.031	1.552	7.124	1.613	11.024	2.001	14.014	2.928	15.014	3.284
2.075	1.189	4.093	1.435	6.018	1.412	10.059	1.719	13.079	2.528	14.031	2.835
1.035	0.537	3.094	1.292	5.002	1.315	9.042	1.602	12.233	1.911	13.025	2.48
0	0	2.072	0.988	4.029	1.249	8.036	1.483	11.036	1.828	12.025	2.163
		1.062	0.551	3.036	1.151	7.007	1.37	10.058	1.622	11.012	1.836
		0	0	2.066	0.823	6.041	1.302	9.083	1.509	10.023	1.715
				1.018	0.427	5.036	1.287	8.078	1.36	9.032	1.547
				0	0	4.015	1.206	7.074	1.294	8.036	1.417
						3.092	1.126	6.06	1.254	7.083	1.362
						2.025	0.799	5.007	1.215	6.013	1.363
						1.036	0.473	4.062	1.149	5.021	1.289
						0	0	3.017	1	4.065	1.121
								2.012	0.817	3.025	0.916
								1.036	0.45	2.036	0.705
								0	0	1.021	0.505
										0	0

## Sheet: figure7
Under-reaming angle β(°)	Ultimate bearing capacity（kN）
0	4.01
5	5.03
10	7.12
15	10.06
20	12.23
25	12.03

## Sheet: figure8
Load（kN）	Displacement of pile tip(mm)	Load（kN）	Displacement of pile tip(mm)	Load（kN）	Displacement of pile tip(mm)	Load（kN）	Displacement of pile tip(mm)	Load（kN）	Displacement of pile tip(mm)	Load（kN）	Displacement of pile tip(mm)
16.046	9.235	17.276	9.539	18.176	9.793	19.233	9.603	20.368	9.924	21.142	10.275
15.025	6.211	16.077	6.573	17.019	7.305	18.021	7.32	19.052	6.553	20.021	6.856
14.036	4.635	15.023	4.696	16.018	5.129	17.053	4.879	18.032	4.669	19.036	5.432
13.022	3.017	14.095	3.625	15.04	3.92	16.057	3.995	17.013	3.868	18.006	4.121
12.03	2.311	13.006	2.685	14.059	3.007	15.029	3.428	16.026	2.805	17.032	3.235
11.024	2.001	12.017	2.181	13.036	2.525	14.014	2.928	15.036	2.408	16.012	2.469
10.059	1.719	11.186	1.826	12.092	2.106	13.079	2.528	14.032	2.183	15.006	2.045
9.042	1.602	10.035	1.635	11.025	1.754	12.233	2.011	13.185	1.886	14.011	1.903
8.036	1.483	9.081	1.531	10.035	1.613	11.036	1.828	12.087	1.725	13.025	1.703
7.007	1.37	8.032	1.442	9.036	1.516	10.058	1.622	11.005	1.635	12.063	1.602
6.041	1.302	7.023	1.385	8.065	1.421	9.083	1.509	10.078	1.523	11.023	1.453
5.036	1.287	6.006	1.265	7.023	1.354	8.078	1.36	9.001	1.451	10.023	1.403
4.015	1.206	5.084	1.307	6.012	1.254	7.074	1.294	8.089	1.325	9.072	1.388
3.092	1.126	4.022	1.203	5.055	1.221	6.06	1.254	7.024	1.253	8.065	1.301
2.025	0.799	3.022	0.987	4.023	1.138	5.007	1.215	6.072	1.182	7.003	1.189
1.036	0.473	2.023	0.725	3.023	0.894	4.062	1.149	5.06	1.146	6.036	1.166
0	0	1.074	0.369	2.023	0.581	3.017	1	4.032	1.122	5.007	1.138
		0	0	1.006	0.306	2.012	0.817	3.065	0.956	4.023	1.129
				0	0	1.036	0.45	2.02	0.716	3.021	0.929
						0	0	1.023	0.312	2.004	0.687
								0	0	1.012	0.295
										0	0

## Sheet: figure9
Under-reaming angle β(°)	Inflection-point method ultimate bearing capacities(kN)	Specification method ultimate bearing capacities(kN)	depth(cm)	15°-Inflection-point method ultimate bearing capacities(kN)	15°-Specification method ultimate bearing capacities(kN)	depth(cm)	20°-Inflection-point method ultimate bearing capacities(kN)	20°-Specification method ultimate bearing capacities(kN)
0	4.01	4.45	60	10.06	11.04	60	12.23	12.29
5	5.03	5.55	70	11.19	11.85	70	13.19	14.06
10	7.12	7.85	80	12.09	12.02	80	14.01	14.79
15	10.06	11.04
20	12.23	12.29
25	12.03	12.13

## Sheet: figure10
Under-reaming angle β(°)	depth(cm)			Measured value ofultimate bearing capacity(MPa)	Fitted value of ultimate bearing capacity(MPa)
0	60	0	0	4.01	3.62384
5	60	0.08333	300	5.03	5.82153
10	60	0.16667	600	7.12	7.72229
15	60	0.25	900	10.06	9.52288
20	60	0.33333	1200	12.23	11.2608
25	60	0.41667	1500	12.03	12.9534
15	70	0.21429	1050	11.19	10.7688
15	80	0.1875	1200	12.09	11.9589
20	70	0.28571	1400	13.19	12.8874
20	80	0.25	1600	14.01	14.4401

## Sheet: figure11
Under-reaming angle β(°)	Measured value	Predicted value
18.43	2200	2535.98
25.28	3000	3192.8
25.28	4500	4207.31
25.28	4400	4682.62
25.28	6000	6312.06
31.43	4300	3850.89

## Sheet: figure13-1
Axial force(kN)	Pile depth(cm)	Axial force(kN)	Pile depth(cm)	Axial force(kN)	Pile depth(cm)	Axial force(kN)	Pile depth(cm)	Axial force(kN)	Pile depth(cm)	Axial force(kN)	Pile depth(cm)	Axial force(kN)	Pile depth(cm)	Axial force(kN)	Pile depth(cm)
0.124	60	0.453	60	1.003	60	1.623	60	2.064	60	2.489	60	2.823	60	3.26	60
0.301	54	0.703	54	1.388	54	2.012	54	2.529	54	3.084	54	3.605	54	4.203	54
0.387	50	0.849	50	1.575	50	2.194	50	2.801	50	3.381	50	4.007	50	4.713	50
0.569	40	1.165	40	2.015	40	2.677	40	3.413	40	4.136	40	4.865	40	5.668	40
0.723	30	1.431	30	2.403	30	3.127	30	3.959	30	4.674	30	5.512	30	6.357	30
0.809	20	1.655	20	2.656	20	3.485	20	4.346	20	5.233	20	6.101	20	7.049	20
0.9	10	1.871	10	2.853	10	3.737	10	4.655	10	5.572	10	6.498	10	7.578	10
1.035	0	2.075	0	3.077	0	4.012	0	5.009	0	6.012	0	7.031	0	8.12	0

## Sheet: figure13-2
Axial force(kN)	Pile depth(cm)	Axial force(kN)	Pile depth(cm)	Axial force(kN)	Pile depth(cm)	Axial force(kN)	Pile depth(cm)	Axial force(kN)	Pile depth(cm)	Axial force(kN)	Pile depth(cm)	Axial force(kN)	Pile depth(cm)	Axial force(kN)	Pile depth(cm)	Axial force(kN)	Pile depth(cm)	Axial force(kN)	Pile depth(cm)
0.138	60	0.466	60	1.083	60	1.733	60	2.272	60	2.722	60	3.203	60	3.638	60	4.116	60	4.466	60
0.265	55	0.738	55	1.284	55	1.92	55	2.531	55	2.984	55	3.461	55	3.912	55	4.587	55	5.116	55
0.404	50	0.952	50	1.486	50	2.212	50	2.896	50	3.372	50	3.87	50	4.563	50	5.243	50	6.371	50
0.534	40	1.285	40	1.963	40	2.78	40	3.504	40	4.056	40	4.64	40	5.383	40	6.385	40	7.402	40
0.65	30	1.519	30	2.314	30	3.231	30	4.055	30	4.637	30	5.307	30	6.077	30	7.05	30	8.068	30
0.771	20	1.737	20	2.661	20	3.647	20	4.457	20	5.206	20	5.947	20	6.818	20	7.762	20	8.754	20
0.928	10	1.895	10	2.884	10	3.878	10	4.835	10	5.633	10	6.469	10	7.436	10	8.382	10	9.423	10
1.062	0	2.072	0	3.094	0	4.093	0	5.031	0	6.02	0	7.084	0	8.049	0	9.038	0	9.865	0

## Sheet: figure13-3
Axial force(kN)	Pile depth(cm)	Axial force(kN)	Pile depth(cm)	Axial force(kN)	Pile depth(cm)	Axial force(kN)	Pile depth(cm)	Axial force(kN)	Pile depth(cm)	Axial force(kN)	Pile depth(cm)	Axial force(kN)	Pile depth(cm)	Axial force(kN)	Pile depth(cm)	Axial force(kN)	Pile depth(cm)	Axial force(kN)	Pile depth(cm)	Axial force(kN)	Pile depth(cm)	Axial force(kN)	Pile depth(cm)
0.143	60	0.478	60	0.85	60	1.43	60	1.77	60	2.75	60	3.59	60	4.08	60	4.54	60	5.08	60	5.52	60	6.32	60
0.252	55	0.749	55	1.212	55	1.83	55	2.365	55	3.12	55	3.82	55	4.46	55	4.96	55	5.513	55	6.062	55	6.832	55
0.396	50	0.989	50	1.493	50	2.303	50	2.921	50	3.62	50	4.363	50	5.103	50	5.769	50	6.535	50	7.412	50	8.421	50
0.546	40	1.297	40	1.985	40	2.823	40	3.612	40	4.323	40	5.03	40	5.985	40	6.896	40	7.753	40	8.723	40	9.953	40
0.645	30	1.536	30	2.335	30	3.336	30	4.132	30	4.926	30	5.76	30	6.765	30	7.682	30	8.642	30	9.523	30	10.832	30
0.786	20	1.765	20	2.71	20	3.703	20	4.513	20	5.353	20	6.31	20	7.323	20	8.26	20	9.354	20	10.35	20	11.56	20
0.931	10	1.915	10	2.921	10	3.92	10	4.903	10	5.712	10	6.758	10	7.82	10	8.765	10	9.782	10	10.752	10	12.103	10
1.018	0	2.066	0	3.036	0	4.029	0	5.002	0	6.018	0	7.124	0	8.081	0	9.056	0	10.062	0	11.002	0	12.582	0

[truncated: 9 more sheets: figure13-4, figure13-5, figure13-6, figure14 -1, figure14-2, figure14-3, figure14-4, figure15, figure16]
