# Supplementary material for: Analysis of bearing mechanism of large-diameter under-reamed piles based on model tests
Source: PLoS One. 2025 Dec 31;20(12):e0338899. doi: 10.1371/journal.pone.0338899 (PMC12755750; doi:10.1371/journal.pone.0338899)
Supplement: S2 Data — (ZIP) [file pone.0338899.s002.zip]

Archive with 21 entries (20 files):
- Raw experimental data-Origin/
- Raw experimental data-Origin/Figure10.opju
- Raw experimental data-Origin/Figure11.opju
- Raw experimental data-Origin/Figure13-1.opju
- Raw experimental data-Origin/Figure13-2.opju
- Raw experimental data-Origin/Figure13-3.opju
- Raw experimental data-Origin/Figure13-4.opju
- Raw experimental data-Origin/Figure13-5.opju
- Raw experimental data-Origin/Figure13-6.opju
- Raw experimental data-Origin/Figure14-1.opju
- Raw experimental data-Origin/Figure14-2.opju
- Raw experimental data-Origin/Figure14-3.opju
- Raw experimental data-Origin/Figure14-4.opju
- Raw experimental data-Origin/Figure15.opju
- Raw experimental data-Origin/Figure16.opju
- Raw experimental data-Origin/Figure5-1.opju
- Raw experimental data-Origin/Figure5-2.opju
- Raw experimental data-Origin/Figure6.opju
- Raw experimental data-Origin/Figure7.opju
- Raw experimental data-Origin/Figure8.opju
- Raw experimental data-Origin/Figure9.opju
